# Supplementary material for: Nanophytosomal Gel of Heydotis corymbosa (L.) Extract against Psoriasis: Characterisation, In Vitro and In Vivo Biological Activity
Source: Pharmaceuticals (Basel). 2024 Feb 6;17(2):213. doi: 10.3390/ph17020213 (PMC10893228; doi:10.3390/ph17020213)
Supplement: Supplementary file 1 [file pharmaceuticals-17-00213-s001.zip]

Archive with 2 entries (2 files):
- Particle size.pdf
- Rheology of gel.pdf
